# Supplementary material for: Eu-Substituents-Induced Modifications in the Thermoelectric Properties of the Zintl Phase Ba1-xEuxZn2Sb2 System
Source: Molecules. 2025 Jan 14;30(2):310. doi: 10.3390/molecules30020310 (PMC11767480; doi:10.3390/molecules30020310)
Supplement: Supplementary file 1 [file molecules-30-00310-s001.zip]

Archive with 1 entries (1 files):
- molecules-3387322-supplementary.pdf
